# Supplementary material for: Understanding the Role of the Diagnostic ‘Reflex’ in the Elimination of Human African Trypanosomiasis
Source: Trop Med Infect Dis. 2020 Apr 1;5(2):52. doi: 10.3390/tropicalmed5020052 (PMC7345297; doi:10.3390/tropicalmed5020052)
Supplement: Supplementary file 1 [file tropicalmed-05-00052-s001.zip]

Archive with 7 entries (5 files):
- tropicalmed-676006 1st/
- tropicalmed-676006 1st/Submitted files/
- tropicalmed-676006 1st/Submitted files/Supp file S1 - Screening algorithm (no change).docx
- tropicalmed-676006 1st/Submitted files/Supp file S2 - Patient typology classifications (revised).xlsx
- tropicalmed-676006 1st/Submitted files/Supp file S3 - Interviews and analysis process (no change).docx
- tropicalmed-676006 1st/Submitted files/Supp file S4 - Treatment-seeking characteristics (revised).docx
- tropicalmed-676006 1st/Submitted files/Supp file S5 - Alternative diagnoses considered (new).docx
