# Supplementary material for: Understanding the Role of the Diagnostic ‘Reflex’ in the Elimination of Human African Trypanosomiasis
Source: Trop Med Infect Dis. 2020 Apr 1;5(2):52. doi: 10.3390/tropicalmed5020052 (PMC7345297; doi:10.3390/tropicalmed5020052)
Supplement: Supplementary file 1 [file tropicalmed-05-00052-s001.zip › tropicalmed-676006 1st/Submitted files/Supp file S2 - Patient typology classifications (revised).xlsx]

## Sheet: Lay-initiated testing
Patient ID number	History of postive HAT tests	Who initiated HAT suspicion	Critical events that led to HAT testing	Case-detection typology	Reason for typology assignment
P25	Old case (treated 4y previously)	Patient	Patient originally identified in stage 2 via active screening at his barracks 4 years earlier with symptoms of advanced disease. After treatment, patient again developed symptoms of mental confusion (described as “I can feel drunk even though I did not take any drink”). In the context of a separation from his wife which caused him "complete mental confusion" for a period, however, it was not unti…	Lay syndromic suspicion	Patient recognised symptoms from his previous HAT episode, no other alternative diagnoses suspected or tests pursued
P8	Old case (treated 7y previously)	Patient's family (via OPD)	Family members thought patient might have HAT again (previously had no psychiatric symptoms), but were having trouble getting him to come to the hospital. Patient's elderly aunt had seen other people “go crazy” from the disease, so walked several days to Nimule from a refugee settlement in Uganda to accompany him. Aunt took him to the hospital outpatient department where HCWs agreed to test for H…	Lay syndromic suspicion	Family suspected HAT might be affecting patient again (aunt did not know of any recent treatment-seeking for alternative diagnoses)
P14	Old case (treated 3y previously)	Patient	Patient knew she must have had HAT again when previous symptoms returned (excessive sleeping which made working difficult, and body pains, which were stronger than previous infection and prevented her walking a far distance or sitting without pain). Lab staff reportedly refused to test her for HAT because she had already successfully completed her 2 year follow-up control visits. 8 months later p…	Lay syndromic suspicion	Patient pursued no true alternative diagnoses or other tests, because, "when it started like that again I knew nothing else apart from sleeping sickness. That is why even if I was told controls were over, I didn’t go to look for other tests somewhere but sought treatment in this hospital only." Presentation to outpatient department was motivated by wanting to gain access to HAT tests, specificall…
P15	Previously a serological suspect (active screening)	Patient after suggestive AS result	Patient had inconclusive HAT test results at AS 12 months previously (CATT 1:8). 9 months later, patient developed symptoms (back, neck pains and headache) so presented for screening but test results classified her this time as a non-case (positive at only CATT 1:4 dilution). Patient began seeking treatment for alternative diagnoses. When treatment for these failed and patient noticed she was als…	Lay syndromic suspicion	When symptoms developed, suggestive test result at AS prompted patient to suspect HAT. After being dismissed by the programme, lingering suspicions and failed treatment-seeking for alternative diagnoses prompted re-testing for HAT.
P12	New case	Patient's mother	Patient had same behavioural symptoms as brother before he was treated for HAT, so mother sent patient for testing at the same time that his brother underwent follow-up testing. Patient was negative on first visit (CATT WB-). When patient began developing pains (fever, headache, back and joint pain) 14 months later, mother sent him for another HAT test and patient was detected in stage 2.	Lay syndromic suspicion	Mother recognised same symptoms in both sons. Mother never suspected an alternative diagnosis such as malaria, reasoning that, in children malaria only causes pain in joints, not neck and back, as her son had, so it had to be HAT. This was a common discourse about types of pain in HAT, within the Dinka community.
P32	New case	Patient's mother	Patient developed headaches and then excessive daytime sleeping ("she could sleep any time and was the first one to go to bed, which was not her character") and hunger; mother decided she should take patient for a HAT test, as it matched what she had heard about the disease.	Lay syndromic suspicion	HAT considered based on observed symptoms, no alternative diagnoses suspected or other tests pursued.
P17	New case	Patient's grandmother (or teacher)	Patient's grandmother was told patient was sleeping in school so she took patient to Adjumani hospital in Uganda to be tested for HAT (unknown if teacher or grandmother initiated HAT suspicion). Patient's test was inconclusive (CATT 1:8). Four months later patient's mother got him from grandmother's house, saw his sleeping symptom and test result and took him for confirmatory testing to Nimule, w…	Lay syndromic suspicion	Teacher or grandmother initially suspected HAT because of sleeping symptom, no other treatment-seeking for alternative diagnoses pursued
P2	New case	Patient's brother	Patient told older brother about the back pain that was preventing him from doing daily work (and eventually going to school) and brother thought it could be HAT as it didn't seem like malaria. Patient initially tested negative for HAT (CATT WB-) but when pain hadn't resolved in 2 months when brother visited patient again, brother again sent patient for a HAT test. This time test results were inc…	Lay syndromic suspicion	HAT considered based on observed symptoms, no alternative diagnoses suspected or other tests pursued.
P31	New case	Patient's wife	When patient got sick with fever he came home to Nimule to seek treatment. Once there, his wife (P23) and other family members who had previously had HAT suggested he get tested for HAT before returning to military duty.	Lay syndromic suspicion	Patient and family members identified subtle but specific behavioural HAT symptoms (sleeping too much, forgetfulness) and (back) pains different from typhoid and malaria to justify syndromic suspicion typology. Additional rationale was to get tested before leaving a place where HAT tests are easy to access, suggesting testing behaviour was also opportunistic.
P30	New case	Patient's family	After being tested and unsuccessfully treated for several diseases, when patient developed enlarged LN around her neck, family members suggested her husband take her for HAT screening.	Lay mixed (syndromic; pragmatic)	HAT eventually considered as possible diagnosis because of symptom known in local discourse about HAT, which appeared to prompt strong specific suspicion. (Patient's husband: "She was developing lymph nodes around her neck, so some of our family members said why don’t I try a sleeping sickness test? If this symptom had appeared earlier, before going to Uganda, I would not have bothered looking fo…
P28	New case	Patient's friend	Patient spent several months seeking treatment for headaches, pain (including hyperaesthesia/Kerandel's sign) and weakness (hemiplegia) in her legs alongside maternal health services at Nimule hospital, private clinics and self-treatment for magical poisoning. Eventually a friend recognised the patient's excessive sensitivity to pain and difficulty working as similar to another person she knew wh…	Lay pragmatic testing	Patient's friend suggested a HAT diagnosis based on personal experience observing HAT symptoms in others, however, patient appeared to withold a diagnostic opinion. A lack of symptom improvement through other treatment-seeking contributed to the patient's willingness to consider the recommendation to test for HAT. Patient did not get tested for HAT right away. Rather, she tested opportunistically…
P4	New case	Patient's grandmother	Upon first indication of symptoms (patient was lazy and lacked appetite), grandmother suggested HAT screening. Over 6 months, patient preferred to seek treatment at 2 closer primary healthcare facilities in Nimule Town where he was given typhoid treatment that didn't help symptoms. Patient then decided to follow grandmother's advice and when found positive said he wish he'd followed it sooner.	Lay pragmatic testing	Although grandmother referred syndromically based on knowledge from local HAT discourses (patient's symptoms differed from the main HAT symptom she'd seen in a neighbour), patient appeared to withold a diagnostic opinion. He had low syndromic suspicion and appeared to employ an opportunistic approach to test decision-making by opting first for tests that were easier to access.
P22	New case	Patient's neighbours	After several unsuccessful treatments for malaria and typhoid at private clinics, patient developed additional signs of HAT (swelling in legs and amnesia) and neighbours suggested patient test for HAT at Nimule hospital. Patient agreed to go because she had never seen swelling in her legs before and considered a HAT test as her only option left. She agreed to go, saying "other people told me, thi…	Lay pragmatic testing	Neighbours appear to have referred based on syndromic suspicion of HAT (few details on this), however, patient appeared to withold a diagnostic opinion. Patient decided to "try" a HAT test in a sequential list of diagnostic options once other sources of advice had failed.
P20	New case	Patient's brother	Patient was admitted to Nimule hospital for severe malaria (unknown whether malaria parasites confirmed) but after discharge, (pain and confusion) symptoms had not resolved and excessive sleeping symptom specifically prompted brother to suggest patient test for HAT. Patient returned to outpatient department to ask for advice on re-treatment of malaria, typhoid and for a HAT test.	Lay pragmatic testing	HAT appeared to be added to differential diagnoses by family members after malaria treatment failed, based on sleeping symptom which matched local HAT discourses, but ambivalence of HAT suspicion apparent in simultaneous patient request to test for other diseases.
P3	New case	Patient's husband	After malaria treatment (for headaches and other pains) failed, patient's husband suggested she test for HAT. At this visit her HAT test was inconclusive (CATT 1:8) which annoyed the patient, but she was confirmed in stage 1 at follow-up visit 3 months later.	Lay pragmatic testing	With vague symptoms, patient said she didn't know what else to do after malaria treatment failed, so came for a HAT test.
P7	New case	Patient's father	Patient had stomach pains and fever so her father took her to local dispensaries where she was treated sequentially for schistosomiasis, typhoid and brucellosis with no improvement in symptoms. Patient's father noticed she was sleeping a lot and that her skin was getting lighter which to him meant that she was getting swollen, so thought she could have HAT and/or worms. He sought advice from Nimu…	Lay pragmatic testing	HAT suspected based on symptoms but not strongly, and among a variety of other possible diagnoses. Pt's father: "Because she is always feeling sleepy, I said [...] maybe it is sleeping sickness which is causing her those other pains [...] since she was treated for those other diseases and didn’t recover well. Now I would like to see if it is sleeping sickness or if there is more pain after treatm…
P26	New case	Patient's neighbours	Patient had weakness and felt "like I will die of malaria." After patient was treated unsuccessfully for multiple illnesses (malaria, typhoid, brucellosis, goitre) at Juba hospital and her church congregation prayed for her, a Juba neighbour who used to work as a nurse at Nimule hospital suggested her illness might be due to HAT. Patient was unsure of this diagnosis, but travelled to Nimule where…	Lay pragmatic testing	Patient sought treatment for many other potential diagnoses before self-referring for a HAT test, even after Juba neighbour suggested she might have HAT. The patient's mother said: "It’s me who asked her brother from here. I said that [pt’s name] may die so come, let's try to take her to Nimule. [...] Her brother [brother’s name] said I will take her to all health centers and try to get what is m…
P18	New case	Patient's neighbours	Patient was stationed in a Nimule barracks and had been on light duties for 2 years because of mental confusion and violent paranoid hallucinations. Patient had previously sought psychiatric treatment in Moyo, Uganda, where his wife lived. Patient's wife had recently brought their sick daughter (symptoms unknown) to Nimule to seek treatment where healthcare is free and decided to take patient to …	Lay pragmatic testing	Neighbours suggested patient try a HAT test because malaria treatment had failed to cure patient's symptoms so many times; testing decision also seemed opportunistic given that patient's wife took him for testing when convenient for the rest of the family, only after years of enduring behavioural symptoms, suggesting HAT was not strongly suspected. Patient's wife said she came to: "test if it cou…
P27	New case	No one	Patient felt weak, was in pain and was anxious, believing "I will die of malaria" so decided to come to Nimule hospital to get tested for various illnesses after several failed malaria treatments. He did not have a specific diagnosis in mind, saying "what I knew only is that I was sick and did not know what is making me sick". No one specifically suspected HAT and, having recently come from a non…	Lay serendipitous detection	Patient was explicitly seeking all the tests he could access, at the biggest hospital he knew of; the HAT lab was the testing line-up he joined because of his ethnic affiliation (and coincidentally, the only disease he would have been able to be tested for without a test order from the outpatient department).

## Sheet: HCW-initiated testing
Patient ID number	History of postive HAT tests	Who initiated HAT suspicion	Critical events that led to HAT testing	Case-detection typology	Reason for typology assignment
P1	New case	Hospital staff in community	A nurse from the hospital recognised signs in this patient in the community, through observations as a neighbour. Her knowledge of HAT was based on family experience with the disease and from working in the hospital HAT ward. Her suspicion about HAT was based on subtle signs that fit local HAT discourse (excessive sleeping, eating a lot, getting fat); patient didn't otherwise seem sick enough to …	HCW syndromic suspicion	Even though HCW not formally consulted, HCW used training and experience to distinguish disease symptoms. She said, “I had long hours observing [the disease, while working on the HAT ward] and studying the science and the symptoms of these kinds of patients. That’s why I think I got the [diagnosis]”. HCW's suspicion appeared strong and specific to HAT, given that she did not refer the patient to …
P10	New case	Hospital staff in community	A lab technician from the hospital recognised abnormal behavioural signs (nightmares/hallucinations, insomnia, confusion) in a child in the community, when patient's mother consulted him. His knowledge of HAT was based on experience as lead lab technician in the HAT program. Other people the mother consulted included a group of women who slept with the patient for several nights to observe her ni…	HCW syndromic suspicion	HCW suspicion based on expert knowledge of symptoms, referral to OPD for alternative diagnoses considered unnecessary.
P9	New case	HCW in military facility	Military nurse observed patient for 3 months as they lived in the barracks together. When patient was brought to medical corps because of severe mental confusion, HCW deduced the patient's strange behaviour could be due to HAT rather than to drinking, as commonly assumed. Key to this observation was that when the HCW pinched him, the patient started crying rather than getting angry, which, to the…	HCW syndromic suspicion	HCW tried out sequential diagnoses in absence of laboratory testing (drunkeness, then HAT) until HCW developed strong syndromic suspicion. Mental symptoms prompted the referral for HAT testing; HCWs also requested treatment for a foot wound which was making patient feverish, but there was no discussion that the fever was part of the general illness and no testing was requested for alternative inf…
P13	Old case (treated 4y previously)	HCW in primary health care facility	A community healthcare worker at patient's local PHC facility referred to hospital for HAT test after patient's mother brought him because of convulsions. Despite patient's history of HAT treatment, convulsions were not attributed to HAT by any family member. Unknown if mother related patient's HAT treatment history before HCW considered HAT syndromically. HCW previously worked in an MSF active s…	HCW syndromic suspicion	Referral letter from PHC facility listed patient's symptoms and previous HAT treatment as a reason for suspecting HAT. No alternative diagnoses mentioned.
P5	New case	Hospital staff in inpatient medical ward	Neighbours brought patient to police when patient threatened to kill others, then turned knife on herself. Police referred to hospital for treatment of knife wound. Hospital clinical officer suspected event could be explained by a paranoid hallucination induced by HAT.	HCW syndromic suspicion	HCW referred for malaria & typhoid testing at the same time as HAT, but HAT appeared to be the primary suspicion, as HCW followed-up this test result first when none of the tests were completed by lab staff as expected because of a power shortage that day; HCW insisted it be done despite context of generator fuel rationing.
P16	New case	Hospital staff in inpatient medical ward	Patient was admitted to the hospital pediatric ward for severe malaria (malaria parasites confirmed), but because of prolonged neurological symptoms (hemiparalysis), attending clinical officer from the medical ward also suspected HAT.	HCW syndromic suspicion	HAT suspected as malaria co-infection on diagnosing HCWs' first examination, based on syndromic presentation
P29	New case	Hospital staff in inpatient medical ward	Two days before HAT test, patient was referred from peripheral facility for malaria in pregnancy and suspected HIV/AIDS. Doctor working in the medical ward admitted her for suspected cerebral malaria but abnormal neurological signs (patient appeared vacant, staring without coma) prompted consideration of HAT as well. Patient tested malaria and HAT positive; patient died in hospital the following …	HCW syndromic suspicion	HCW referred for malaria testing concurrently, but HAT suspected as co-infection on first examination, based on syndromic presentation
P19	New case	Hospital staff in inpatient medical ward	Patient admitted to hospital inpatient ward for psychiatric symptoms, rounding clinician requested tests for malaria, typhoid & HAT simultaneously.	HCW syndromic suspicion	HCW referred for malaria and typhoid testing concurrently, but HAT was considered on first examination.
P21	New case	Hospital staff in outpatient department	Patient sought treatment at hospital OPD and medical staff covering OPD out-of-hours requested tests concurrently for HAT, malaria, HIV and STIs based on physical symptoms (especially weakness) and previous typhoid treatment failure. (Patient positive for malaria and syphilis, as well as HAT.)	HCW syndromic suspicion	Although HAT was considered on first examination, number of concurrent tests requested suggested HCW didn't possess a strong syndromic suspicion of HAT.
P24	New case	Hospital staff in inpatient medical ward	Patient had severe neurological symptoms of HAT (convulsions, difficulty walking and speaking, coma). After unsuccessful treatment for several diseases including meningitis at a hospital in Juba, patient's family brought patient to Nimule hospital because of its good reputation. Treatment for these diseases was repeated unsuccessfully in Nimule and 5 days later a doctor on the medical ward reques…	HCW pragmatic testing	HCW eventually suspected HAT because of severity of symptoms, however, HAT testing order appeared to happen only after many other tests ordered and other diagnoses had failed
P6	New case	Hospital staff in inpatient medical ward	After several unsuccessful treatments for malaria and worms at Nimule Hospital and other health facilities, patient was brought back to the hospital and was admitted for severe malaria with positive RDT. Despite malaria treatment and a course of antibiotics, symptoms (fever, pains) continued so after 6 days clinician also requested tests for HAT, typhoid and stool analysis. HAT included in test o…	HCW pragmatic testing	HCW considered HAT in differential diagnoses when she was at a loss as to why treatment for proven infection was not resolving symptoms; HAT tested ordered along with several others but HCW's lack of experience diagnosing HAT meant she did not possess confidence in a syndromic diagnosis
P11	New case (referred to Nimule from Gulu)	No one	Paranoid psychiatric event led patient's employer to send patient to Lacor hospital in Gulu for psychiatric evaluation where patient was given anti-psychotic medicine. 6 months later patient began acting strangely again, employer and patient's family decided medication wasn't working so they returned to the Gulu hospital. Before referring the patient for psychiatric admission at another hospital,…	HCW serendipitous detection	HAT test was not requested but parasites were identified when a blood slide was produced for malaria examination; HCW appeared to have sent patient for a blood slide to rule out malaria or identify unspecified parasitic co-infections; no or low syndromic suspicion
P23	Old case (treated 4y previously)	Hospital staff in lab	Patient and several members of her family had been treated for HAT previously. Patient was symptomatic for HAT at her final post-treatment follow-up visit but no parasites were detected in her blood or CSF so she was declared cured. Patient's symptoms continued to develop and further treatment-seeking included a brief admission to the hospital medical ward for convulsions and 'psychosis'. When pa…	HCW serendipitous detection (& lay syndromic suspicion, indirectly)	Patient didn't specifically present to request a HAT test for herself. HAT lab staff offered to test patient during routine work. Patient had wondered if her symptoms could be explained by having HAT again and this syndromic suspicion may have contributed to her coming to the HAT lab, but given that she had previously been told she was cured, patient didn’t seem to possess the confidence to reque…
